# Supplementary material for: Diagnostic Accuracy of Non-Radiologist-Performed Ultrasound for Diagnosing Acute Appendicitis in Pediatric Patients: A Systematic Review and Meta-Analysis
Source: Medicina (Kaunas). 2025 Jul 21;61(7):1308. doi: 10.3390/medicina61071308 (PMC12299215; doi:10.3390/medicina61071308)
Supplement: Supplementary file 1 [file medicina-61-01308-s001.zip]

Archive with 3 entries (3 files):
- Detailed Search Strategies for Each Database.pdf
- supplement table 1.pdf
- supplement table 2.pdf
